# Supplementary material for: Damaging missense variants in IGF1R implicate a role for IGF-1 resistance in the etiology of type 2 diabetes
Source: Cell Genom. 2022 Nov 7;2(12):100208. doi: 10.1016/j.xgen.2022.100208 (PMC9750938; doi:10.1016/j.xgen.2022.100208)
Supplement: Table S1. Summary statistics for gene-variant-allele frequency combinations passing exome-wide significance, related to Figure 1 [file mmc2.xlsx]

## Sheet: INFO
Supplementary Table 1. Summary statistics for gene-variant-allele frequency combinations passing exome-wide significance, related to Figure 1
Column	Description
ENST	ENSEMBL Transcript ID
Symbol	HGNC gene symbol
Mask	Which variant group was used to generate the summary statistics presented in this row
MAF Cutoff	What MAF cutoff was used to generate the summary statistics presented in this row
p. value BOLT	p. value from the BOLT infinitesimal model
p. value STAAR	STAAR O p. value
p. value Logistic Model	p. value reported from a logistic general linear model
Num. Carriers	Number of carriers in this gene after restricting to Mask and MAF
Num. Variants	Number of non-redundant variants identified in this gene
log OR	log Odds Ratio calculated from a logistic general linear model
standard err.	standard error on the log Odds Ratio estimate from a logistic general linear model
Prop. T2D	Proportion of individuals with variants described by this row that have been indicated as having prevelant or incident T2D (see Supplemental Table 5 for more information on our T2D phenotype definition)

## Sheet: Summary Statistics
ENST	Symbol	Mask	MAF Cutoff	Prop. T2D
ENST00000257555	HNF1A	HC PTV	MAF < 0.1%	0.484848
ENST00000650285	IGF1R	Missense REVEL ≥ 0.7	MAF < 0.1%	0.159898
ENST00000627532	ZEB2	Missense REVEL ≥ 0.5	Singletons	0.322581
ENST00000454349	TNRC6B	HC PTV	Singletons	0.428571
ENST00000454349	TNRC6B	HC PTV	MAF < 0.1%	0.25
ENST00000403799	GCK	Missense REVEL ≥ 0.5	Singletons	0.28125
ENST00000403799	GCK	Missense REVEL ≥ 0.5	MAF < 0.1%	0.162319
ENST00000403799	GCK	Missense REVEL ≥ 0.7	MAF < 0.1%	0.204176
ENST00000403799	GCK	Missense REVEL ≥ 0.7	Singletons	0.340426
ENST00000403799	GCK	HC PTV	MAF < 0.1%	0.771429
ENST00000313375	MLXIPL	Missense REVEL ≥ 0.7	MAF < 0.1%	0.167347
ENST00000678049	GIGYF1	HC PTV	Singletons	0.377358
ENST00000678049	GIGYF1	HC PTV	MAF < 0.1%	0.263158
